# Supplementary material for: Mid-Term Clinical Outcomes of Pullout Repair Combined with Osteochondral Autograft Transplantation for Medial Meniscus Posterior Root Tears with Focal Cartilage Defects: A Treatment-Stratified Cohort Study
Source: Bioengineering (Basel). 2026 Mar 16;13(3):343. doi: 10.3390/bioengineering13030343 (PMC13024123; doi:10.3390/bioengineering13030343)
Supplement: Supplementary file 1 [file bioengineering-13-00343-s001.zip]

Archive with 3 entries (3 files):
- supplementary_table_S1.pdf
- supplementary_table_S2.pdf
- supplementary_table_S3.pdf
